# Supplementary material for: Infants recruit logic to learn about the social world
Source: Nat Commun. 2020 Nov 26;11:5999. doi: 10.1038/s41467-020-19734-5 (PMC7691498; doi:10.1038/s41467-020-19734-5)
Supplement: Supplementary file 13 — Source Data [file 41467_2020_19734_MOESM13_ESM.xlsx]

## Sheet: Figure 3
Figure 3
	Subjects	Consistent Choice	Inonsistent Choice
Experiment1	1	6.88	3.64
	2	6.02	5.32
	3	8.4	4.04
	4	5.46	16.36
	5	6.68	21.82
	6	9.56	9.62
	7	9.74	17.72
	8	8.98	6.12
	9	4.76	4.04
	10	7.38	11.44
	11	14.24	12.46
	12	8.6	17.72
	13	8.08	5.88
	14	7.72	3.84
	15	3	11.2
	16	2.8	4.84
	17	4.88	8.4
	18	2.5	4.2
	19	5.72	4.68
	20	7.52	17.6
	21	4.52	12.12
	22	5.16	3.52
	23	13.14	14.6
	24	5.84	18.82
Experiment2	1	3.36	4
	2	18.5	12.92
	3	16.44	7.4
	4	13.14	4.92
	5	11.08	2.76
	6	30	4.54
	7	17.44	7.04
	8	18.3	13.24
	9	16.86	6.04
	10	6.98	3.18
	11	28.04	10.44
	12	16.2	4.64
	13	25.46	4.68
	14	29.5645	6.723
	15	6.54	5.445
	16	5.993	4.117
	17	3.9505	6.192
	18	21.7455	13.479
	19	18.707	11.105
	20	10.5075	3.518
	21	14.724	2.424
	22	25.98	5.56
	23	7.04	5.28
	24	5.34	9.1
Experiment3	1	15.18	9.04
	2	5.16	19.88
	3	8.52	30
	4	9.92	4.4
	5	10.16	8.78
	6	5.04	17.24
	7	19.64	21.28
	8	11	13.28
	9	8.5	6.24
	10	10.76	19.56
	11	6.66	6.16
	12	15.98	20.76
	13	6.76	2.72
	14	3.24	20
	15	2.04	5.68
	16	5.66	9.76
	17	12.14	7.66
	18	7.5	8.58
	19	2.52	21.64
	20	3.52	3.04
	21	4.4	9.08
	22	8.88	15.98
	23	2.52	8.98
	24	8.44	12.6
Experiment4	1	15.139	10.889
	2	4.2995	8.599
	3	9.294	8.2515
	4	5.712	8.267
	5	2.689	17.332
	6	6.541	22.818
	7	6.4415	15.074
	8	7.3365	27.4835
	9	10.8895	18.8675
	10	19.3545	25.425
	11	17.6305	7.486
	12	23.97	7.42
	13	19.39	23.2335
	14	8.6985	16.1025
	15	19.787	23.19
	16	7.802	12.4495
	17	6.4575	6.6735
	18	4.7305	10.8235
	19	4.3495	8.8315
	20	4.648	15.3885
	21	17.3295	18.4035
	22	4.0665	16.3115
	23	13.4795	16.078
	24	12.6	14.4
